# Supplementary material for: Prevalence and predictors of non-alcoholic liver disease on MRI among patients with Crohn's disease
Source: BMC Gastroenterol. 2022 Apr 12;22:183. doi: 10.1186/s12876-022-02238-5 (PMC9004136; doi:10.1186/s12876-022-02238-5)
Supplement: Supplementary file 1 — Additional file 1. Supplementary data associated with this article. [file 12876_2022_2238_MOESM1_ESM.xlsx]

## Sheet: Supplementary_data
gender(1 for female, 0 for male)	age(year)	duration(year)	CDAI (Crohn's disease activity index)	MCV(mean corpusular volume）	CRP(C-reaction protein)	BMI(body mass index)	L1(Montreal Classification)	L2(Montreal Classification)	L3(Montreal Classification)	L4(Montreal Classification)	P(Montreal Classification)	B(Montreal Classification)	5-ASA（5-aminosalicylicacid, 0 means no use, 1 means using, 2 means having used.）	glucocorticoids	AZA（acetazolamide）	IFX（Infliximab）	ifx-effect(1 means effective, 0 means ineffective)	smoke(0 for nerver, 1 for yes)	Hb(hemoglobin)	PLT(platelet)	TB(total bilirubin）	PAB(Prealbumin)	alb(albumin)	ALT	AST	GGT	liverfat	NAFLD(1 for MR-PDFF> 5.5%)
0	62	15	133	88.3	0.71	22.5981	1	0	0	0	0	2	1	1	1	0	0	1	146	229	7.9	299.3	46.1	28	39	101	35.05	1
1	28	5	91	84.3	8.24	20.6428	0	0	1	1	1	2	1	1	1	1	1	0	124	280	3.8	216.9	45.6	17	22	37	31.062	1
0	24	0.5	106	93.3	7.21	33.266	1	0	0	0	1	1	0	0	0	1	1	0	162	309	7.9	261.8	48.4	57	31	40	30.718	1
0	46	10	193	86.5	0.56	16.7872	0	0	1	0	0	3	1	0	1	1	0	0	139	122	10.6	272.8	38.8	23	21	12	26.876	1
0	45	5	481	88.3	0.5	25.0995	0	1	0	0	1	1	0	0	0	1	1	0	156	281	75.3	43.6	241.5	32	22	42	26.07	1
0	44	5	362	86.5	0.61	25.7959	0	0	1	0	0	1	0	2	2	1	1	0	155	252	77.4	45.3	291.6	71	36	55	25.406	1
0	25	0.3	204	90.7	0.5	15.7716	0	0	1	0	1	1	1	1	0	1	0	0	152	301	20.1	337	49.1	15	13	19	18.402	1
0	31	1	64	82.2	1.22	22.1453	1	0	0	0	1	2	0	1	1	1	0	0	127	332	11.5	266.4	46.1	25.1	22.7	14.89	18.042	1
0	36	17	431	85.8	2.16	25.7812	1	0	0	0	0	1	1	2	1	1	1		151	319	69.4	238.3	42.7	41	30	40	17.31	1
0	27	5	462	89.1	0.5	23.0954	1	0	0	0	1	1	2	0	0	1	1	0	158	303	83.2	43.9	309.4	54	29	27	16.678	1
0	37	2	73	89.9	0.5	21.9136	0	0	1	0	1	1	0	0	0	1	1	0	132	245	19.1	257	46.4	28.3	22.6	10.51	15.892	1
0	36	3	210	89.1	0.5	31.1419	0	1	0	0	0	1	0	2	0	1	1	0	160	252	77.2	292.9	52.9	34	24	48	15.61	1
0	38	9	23	87.3	0.5	31.2331	1	0	0	0	0	1	1	0	1	1	1	0	160	264	12.5	317.4	47.9	64	34	97	14.522	1
0	29	5	20	84.8	0.52	24.6914	0	0	1	1	1	3	0	1	1	1	1	0	166	202	20.1	349.2	42.6	79	35	112	14.034	1
0	34	4.6	67	89.3	0.5	17.9592	1	0	0	0	1	2	1	1	1	1	1	0	166	318	18	342.9	47.7	39	33.1	42.56	13.842	1
1	30	0.833333	88	87	0.61	19.3515	1	0	0	1	1	2	0	1	0	1	1	0	141	208	13	249	43	13	17	15	13.344	1
0	27	6	174	78.6	0.56	27.298	1	0	0	1	0	2	1	0	1	1	0	0	138	156	6	276.7	46.4	70	32	23	12.77	1
1	52	0.5	14	94.7	0.63	27.6125	1	0	0	0	0	1	1	0	0	1	0	0	132	254	14.5	262	46.2	20	22	34	12.724	1
0	42	3	276	90.6	0.5	28.0816	0	0	1	0	1	1	2	2	2	1	1	0	158	244	75	45.4	29.6	55	27	80	12.722	1
1	61	10	174	96.7	0.56	19.0664	1	0	0	0	0	3	1	1	1	1	0	0	120	422	10.5	308.5	48.1	39	34	206	12.442	1
0	35	2	21	89	0.51	31.1419	0	1	0	0	1	1	1	1	0	1	1	0	164	259	8.5	288.1	47.3	28	21	46	12.406	1
1	28	6	418	64.8	44.62	18.2899	0	0	1	0	0	1	1	1	1	1	0	1	102	341	10.5	196	38.6	11	15	13	12.04	1
0	42	1	462	90	0.5	25.2493	1	0	0	0	1	1	0	0	0	1	1	0	164	260	79.8	50.4	294.1	53	32	43	11.988	1
0	26	6	246	87.6	0.55	17.6309	1	0	0	0	1	1	0	0	0	1	1	0	119	519	11.4	256	38.8	28.9	50.7	87.3	11.932	1
0	29	6	191	81.1	7.83	20.7883	1	0	0	1	1	3	0	0	0	0	0	0	120	368	10.2	199.8	41.7	9	11	21	11.898	1
0	40	0.2	39	87.2	14.02	24.2123	1	0	0	0	0	1	0	0	0	1	1	0	161	347	17.1	183.6	42.4	68	51	31	11.712	1
1	29	1.33333	112	97.2	0.55	17.6305	0	0	1	1	1	2	0	0	1	0	0	0	118	173	7.3	189	44.6	31.8	26.8	23.63	11.224	1
1	26	0	210	82.6	0.53	15.2038	1	0	0	1	0	2	0	0	0	1	0	0	85	319	3.2	218.7	40	91	44	38	10.468	1
0	20	2.3	23	89.6	0.5	29.4029	1	0	0	0	1	1	0	0	0	1	1	0	156	268	4.9	301	45.3	17	14	18.4	10.044	1
0	22	9	420	85	43.95	27.0416	1	0	0	1	0	1	1	2	2	1	1	0	142	320	77.6	162.2	40.4	5	12	13	9.92	1
1	33	6	49	91	0.5	20.8325	1	0	0	1	0	2	1	0	0	0	0	0	124	297	6.3	189.3	41.6	10	13	12	9.864	1
0	20	3	398	91.2	0.5	27.7551	1	0	0	0	0	1	2	0	0	1	1	0	146	275	80.2	48.5	342.4	26	15	27	9.61	1
0	25	10	389	83.5	0.5	22.7596	0	0	1	0	1	2	2	0	1	1	1	0	173	193	72.8	324.4	45.6	15	14	21	9.468	1
1	27	3	65	89.4	11.34	20.8701	1	0	0	1	1	3	0	0	0	0	0	0	132	243	7.9	197.1	44.2	36	25	42	9.378	1
0	21	1	84	91.1	0.5	20.8307	0	0	1	0	1	1	0	0	0	1	1	0	167	168	15.8	246.1	45.6	48	39	44	9.088	1
0	46	12	139	92.1	37.27	24.4898	1	0	0	1	0	3	1	1	1	1	0	0	141	223	4.1	231.9	44.6	39	25	109	9.07	1
0	38	4	156	87.6	0.51	18.6728	0	0	1	1	1	2	1	1	1	1	1	0	149	201	19.3	436.3	48	30	17	29	9.002	1
1	24	0.8	472	92.8	0.5	32.7919	0	0	1	0	1	2	0	0	0	0	0	0	112	241	81.4	46.3	283.3	21	20	11	8.986	1
0	21	2	386	90.2	0.5	17.9592	1	0	0	1	1	2	0	0	0	1	1	0	124	159	71.9	268.4	47.1	8	19	11	8.93	1
0	23	4	31	89	5.49	29.7578	0	0	1	0	1	1	1	1	0	1	1	0	151	221	7.3	194.2	43.3	17	13	37	8.878	1
0	30	1	39	92.8	0.5	24.2215	0	0	1	0	1	1	0	0	0	1	1	0	153	280	5.2	253.4	44.1	17	18	17	8.616	1
0	32	9	149	89.3	0.5	15.5709	1	0	0	1	1	3	0	1	1	1	1	0	159	172	27	300	51.3	42.1	28.4	10	8.54	1
1	33	5	231	86.4	6.82	23.2335	0	0	1	0	0	3	2	1	2	1	1	0	115	273	82.9	46.5	264.6	16	15	33	8.29	1
0	15	0	49	87.6	13.06	19.5918	1	0	0	0	1	1	0	0	0	1	1	0	148	243	12.2	257.4	40.9	12	16	14	8.18	1
1	27	4	94	90.8	39.41	20.7031	0	0	1	0	1	2	1	1	1	1	1	0	98	136	21.7	119.2	40.6	13	18	12	7.978	1
0	45	9	90	76.6	2.24	22.6474	0	0	1	0	0	1	1	1	1	1	0	0	122	282	5.9	258.7	47.7	22	22	23	7.849	1
0	20	2	279	92.2	0.51	29.2184	0	0	1	0	1	1	2	0	0	1	1	0	149	251	77.8	47	323.2	39	22	25	7.582	1
1	34	13	141	92.5	0.55	18.7891	0	0	1	0	1	3	1	1	0	1	1	0	112	285	3.9	165.6	36.7	23	32	8	7.576	1
0	27	10	44	81.2	2.8	23.3844	0	0	1	0	0	3	1	1	1	1	1	0	170	216	7.5	320	41.4	17	16	40	7.564	1
0	23	1.5	83	86.2	0.83	16.9005	0	0	1	1	1	1	1	0	0	1	1	0	165	239	21.3	270.7	49.2	35.5	26	23	7.504	1
0	18	3	295	89.1	5.29	13.9578	1	0	0	0	0	3	0	0	0	0	0	0	111	186	13.6	243	43.8	43	24	30.7	7.49	1
0	21	0.5	232	87.6	10.49	19.0311	0	0	1	1	1	2	1	0	0	1	0	0	155	196	9.7	263.3	51.6	15	13	26	7.442	1
0	32	7	130	88.7	0.5	19.1001	0	0	1	0	0	1	1	1	1	1	0	0	131	249	3.8	274.2	42.9	12	16	13	7.412	1
0	28	0.3	323	94.7	0.5	16.3721	0	0	1	0	1	2	0	1	1	0	0	0	142	263	65.6	42.1	276.9	48	29	67	7.404	1
0	61	0.75	276	89.5	0.5	20.8333	1	0	0	0	0	3	0	0	0	2	0	0	129	166	62.8	238.2	38.5	32	26	34	7.358	1
0	18	4	287	97.1	1.49	19.6232	1	0	0	0	1	2	0	0	0	1	1	0	155	235	77.8	214.5	50.1	7	12	13	7.25	1
1	37	0.6	95	91.5	0.84	19.12	0	0	1	0	0	1	1	0	0	1	1	0	138	171	13.4	296	48.3	11	17	10	7.16	1
0	11	11	250	86.5	4.64	18.7109	0	0	1	0	0	3	1	1	1	0	0	0	179	251	15.9	382.1	48.5	23	25	41	7.144	1
0	50	0	179	86.9	0.88	22.2194	1	0	0	0	0	3	0	0	0	0	0	0	129	195	6.2	282.5	44	25	25	17	7.144	1
0	48	1	398	82.7	1.42	24.7759	1	0	0	0	1	1	1	0	1	1	1	0	139	234	68.5	289.2	45.2	25	20	43	7.094	1
0	19	4	243	86.8	0.5	20.0474	0	0	1	0	1	1	0	0	0	1	1	0	168	225	77.9	333.8	50.9	35	23	38	7.088	1
0	37	6	60	92.8	1.89	24.7769	1	0	0	0	1	2	1	1	1	1	1	0	152	216	24	283.7	48.2	16	21	28	7.03	1
0	19	2	42	82.7	0.97	19.9837	0	0	1	0	1	2	0	0	0	1	1	0	158	246	12.1	263	51.3	16.9	22.4	14.7	6.922	1
0	65	4	71	96.8	0.57	20.7612	0	0	1	1	0	2	1	1	1	0	0	0	122	355	21.8	329	44.7	16	19	15	6.922	1
0	22	0	145	77.5	1.03	22.9506	0	0	1	0	1	1	0	0	0	1	0	0	146	211	18.7	269.5	48.6	9	17	22	6.87	1
1	53	5	63	96.1	0.56	24.7992	0	0	1	0	0	1	1	0	0	1	0	0	120	217	9.7	211	45.1	16	18	27	6.821	1
0	24	10	0	85.7	0.57	23.728	1	0	0	0	1	2	1	0	1	1	0	0	164	221	11.6	290.8	49.4	45.5	30.8	32.27	6.47	1
0	19	1	51	89.7	0.61	27.4361	0	0	1	0	1	1	1	0	0	1	1	0	143	275	7	241.3	43.5	23	16	17	6.314	1
1	20	3	126	89.2	1.34	16.1843	1	0	0	1	0	1	1	0	0	1	0	0	122	225	4	322.3	43.4	24	21	25	6.188	1
0	39	10	220	98	0.5	21.0612	1	0	0	0	0	1	2	0	2	1	1	0	147	327	77.5	305.2	54	22	26	17	6.178	1
0	27	2	125	89.9	0.5	18.7047	1	0	0	1	0	1	0	1	1	0	0	0	138	146	15.9	220	49.6	9	15	11	6.015	1
0	30	0.5	75	82.2	0.59	26.5118	0	0	1	1	1	1	0	0	1	1	1	0	123	193	10.1	275.1	44.5	17	18	21	5.952	1
1	22	4	125	94.9	20.69	17.1875	0	0	1	0	0	1	1	1	1	1	1	0	132	259	6.8	248.4	48.3	8	17	10	5.904	1
0	33	6	231	86.2	14.66	17.054	0	0	1	0	0	2	0	0	1	1	1	0	143	250	77.1	246.1	42	10	13	14	5.902	1
0	34	8	11	90.6	1.91	26.644	1	0	0	0	1	2	1	0	0	1	1	0	173	230	22.6	299.2	51.7	33	24	76	5.858	1
0	37	1	39	86.9	10.9	23.6794	1	0	0	0	1	1	0	0	0	1	1	0	163	215	19	295	49.3	9	18	24	5.854	1
0	21	7	10	86.9	0.5	27.6666	0	0	1	0	0	2	1	1	1	1	1	0	167	287	15	219	47.1	26.3	25.5	25.6	5.792	1
0	50	3	207	84.3	2.24	18.8643	0	0	1	0	1	3	1	1	1	0	0	0	140	202	9.3	225	46.6	19	26	23.7	5.776	1
0	26	0.916667	0	86.4	0.56	24.1762	0	0	1	0	1	1	0	0	0	1	1	0	162	288	15.5	298	50.6	21	15	21	5.73	1
0	46	11	16	90.2	2.04	21.6128	1	0	0	1	1	1	1	1	1	1	0	0	166	210	16.1	250.8	44	24.1	30.5	28.01	5.69	1
1	22	5	491	89.7	5.47	18.75	1	0	0	0	0	3	2	0	2	1	1	0	123	246	82.1	46.8	270.4	8	15	13	5.65	1
0	42	7	299	104	14.33	16.9359	0	0	1	1	0	2	1	1	1	1	0	0	95	164	9.7	150	28.7	31	27	117.6	5.632	1
0	40	3	91	89.7	0.56	24.2215	0	0	0	0	1	1	0	0	0	1	0	0	148	198	12.2	266.7	43.8	21	17	31	5.612	1
1	16	0	416	77.3	36.6	15.4833	0	0	1	1	1	1	0	0	0	0	0	0	81	483	7	42.8	23.8	4	5	9	5.482	0
1	25	0.8	55	89.9	0.55	19.9665	0	0	1	0	0	1	0	0	0	1	1	0	141	139	9.2	263.6	48.8	11	22	15	5.436	0
1	18	1	462	93.7	2.65	20.3125	0	0	1	0	1	1	2	2	2	1	1	0	117	317	74	187.8	50.4	8	11	10	5.346	0
1	25	2	84	65.7	7.02	19.12	0	0	1	0	1	1	1	1	1	1	1	0	71	338	5.7	124	35.9	5	10	10	5.346	0
0	38	5	59	90.3	1.73	19.7122	1	0	0	0	1	2	0	1	1	1	1	0	158	327	10.4	300.3	42.6	12	16	29	5.28	0
1	39	0	322	90.6	98.09	17.5016	0	1	0	0	0	1	1	1	1	1	0	0	101	582	7.1	54.3	27.9	32	22	24	5.216	0
0	54	1	70	89.3	3	23.9792	0	0	1	0	0	3	0	0	0	0	0	1	151	197	3.5	232	41.9	10	11	29	5.184	0
1	31	13	317	76	12.59	18.9532	0	0	1	0	1	1	1	1	1	1	0	0	83	461	2.6	113	28.3	4	8	11	5.178	0
0	34	1	118	94.6	0.5	24.5351	1	0	0	0	1	1	1	0	0	1	0	0	156	169	11.1	356.7	45.9	22	23	30	5.09	0
0	22	1	50	85.9	0.5	21.7301	1	0	0	0	1	1	0	0	0	1	0	0	133	311	7.3	315.9	47.7	27.2	23	10.43	5.078	0
0	30	0.833333	126	90.2	0.5	20.1235	0	0	1	0	1	2	0	0	0	1	1	0	156	220	12.6	264	49.7	25.9	22.6	14.29	5.04	0
0	54	2	16	87.2	0.5	22.3569	1	0	0	0	0	3	0	1	1	0	0	0	154	286	7.3	324.4	49.2	20	30	18	5.024	0
0	40	7	53	91.5	0.6	24.9135	1	0	0	0	1	3	1	0	1	1	1	0	161	186	8.7	289.8	43.5	16	14	17	4.958	0
1	58	20	155	90.8	0.62	16.2331	1	0	0	0	0	3	0	1	1	1	0	0	123	226	9.1	253.4	46.7	20	30	14	4.914	0
1	61	5	387	93.4	4.18	26.3672	1	0	0	0	0	2	0	2	2	0	0	0	132	282	72.2	44.6	248.9	16	16	21	4.892	0
0	41	8	342	92.3	0.5	25.9516	1	0	0	0	0	1	1	0	2	1	1	0	149	165	66.2	260.7	43.8	20	17	19	4.884	0
0	24	1	327	79.5	86.22	18.2898	0	1	0	0	0	1	1	0	0	0	0	0	113	396	8.5	167	36.2	12	10	84.3	4.843	0
0	24	1	108	86.8	20.91	20.5151	0	0	1	0	1	1	0	0	0	1	1	0	135	228	72	134.8	39.8	10	19	16	4.804	0
0	28	0	19	81.3	0.51	22.2041	1	0	0	1	1	3	0	0	0	0	0	0	138	275	14.5	286.4	46.2	25	24	56	4.772	0
1	14	0.166667	234	82.8	25.67	17.3153	0	0	1	0	0	1	0	0	0	1	0	0	99	518	2.3	122.4	35.5	5	11	11	4.76	0
0	29	5	132	86.5	3.61	17.3589	0	1	0	0	0	2	1	0	0	1	0	0	162	190	24.8	313.7	53.4	22	52	26	4.75	0
1	40	7	124	84.3	0.5	21.4844	0	0	1	0	1	2	2	2	2	2	0	0	125	201	77.4	47.3	305.7	13	15	16	4.734	0
0	56	31	129	84.9	3.38	16.205	1	0	0	1	0	1	1	1	0	0	0	0	146	317	10.3	432.4	41.1	36	40	16.5	4.596	0
1	59	4	51	95.4	0.64	25.5859	1	0	0	1	0	2	0	1	1	0	0	0	111	226	6.7	229.4	39.6	12	15	29	4.586	0
1	17	0.833333	14	80.6	1.77	21.4525	0	0	1	0	1	1	1	1	0	1	1	0	138	319	8.6	245	39.6	35.8	21	15.65	4.51	0
0	22	1.75	71	90.5	1.24	21.8871	1	0	0	0	1	2	0	0	0	1	1	0	146	240	16.7	266	49.1	14	24	14	4.5	0
0	40	1	210	80.9	1.74	21.7993	1	0	0	0	1	2	1	2	1	0	0	0	136	239	75.9	304.6	44.3	15	21	18	4.468	0
1	18	0.5	33	87.6	0.5	20.1956	1	0	0	0	0	1	0	0	0	1	1	0	119	211	11.7	224.8	48.4	7	12	15	4.468	0
1	37	2	346	84.8	13.2	18.1449	1	0	0	1	0	1	2	1	2	0	0	0	104	435	69.7	145.5	40	9	13	12	4.462	0
0	23	3	13	83.9	15.64	20.3573	1	0	0	0	1	1	1	0	0	1	1	0	143	213	13.4	156.1	41.3	7	15	12	4.45	0
0	18	0.1	295	81.4	2.42	16.6043	0	0	1	0	1	1	1	1	0	1	0	0	141	256	8	295	51.3	22	20	16	4.43	0
0	36	9	111	89.7	0.5	17.5771	0	0	1	0	0	3	1	1	1	1	1	0	145	311	19.9	320.9	46.7	14	27	24	4.414	0
0	27	1	36	87.2	2.62	24.968	1	0	0	0	1	1	0	0	0	1	0	0	146	165	10.5	228.4	43.7	36	19	12	4.402	0
0	31	4	54	87.7	1.27	22.0932	0	0	1	0	1	1	1	0	0	1	1	0	142	237	7.5	261	49.5	15	20	17	4.396	0
0	34	5	91	86.6	16.66	21.6263	0	0	1	0	1	2	1	0	1	1	1	0	145	450	3.2	213.8	35.6	11	10	59	4.386	0
0	25	5	8	80.3	0.53	25.2735	0	1	0	0	1	1	1	0	0	1	1	0	156	232	9.6	333.3	49	14	17	15	4.356	0
1	16	0.0416667	271	68.8	19	15.1433	0	0	1	0	1	1	0	0	0	1	0	0	97	310	4.4	103.2	42.3	5	10	8	4.356	0
1	32	0.2	472	75.8	8.91	17.1468	0	0	1	0	1	1	1	2	2	1	0	0	74	503	79.3	155.9	36.4	6	13	15	4.334	0
0	21	0.583333	79	91.4	0.5	17.11	1	0	0	1	1	1	0	0	0	1	1	0	155	246	11.1	293	55.9	35.7	40.7	29.51	4.316	0
0	19	3.4	22	88.3	0.55	21.4692	0	0	1	1	1	1	1	0	1	1	1	0	156	324	8.3	263	49.1	27	31	14.11	4.262	0
0	24	2	167	87.6	0.5	20.1607	0	0	1	0	0	1	0	0	2	1	1	0	146	216	83.4	322.2	49.9	22	19	14	4.212	0
0	39	4	476	92.2	0.5	20.1956	0	0	1	0	1	1	2	2	2	1	1	1	154	282	72.5	351.6	47.1	9	16	23	4.21	0
0	38	3	441	91	0.5	19.5312	1	0	0	1	1	1	0	0	0	2	0	0	146	184	67.4	260.8	46.4	11	19	19	4.21	0
1	46	14	97	88.6	0.51	19.8141	0	0	1	0	1	1	0	1	1	0	0	0	126	150	8	230.8	42	12	16	39	4.15	0
0	23	0	130	87.7	1.85	18.3391	1	0	0	0	0	1	0	0	0	0	0	0	150	347	8.4	178.5	47.2	9	18	15	4.146	0
1	17	0	111	94.4	3.49	20.5078	0	0	1	0	0	1	1	1	0	1	1	0	112	279	5.7	240.5	44.4	9	9	9	4.118	0
0	18	1	45	93.5	0.62	27.7769	0	0	1	0	1	1	0	0	0	1	1	0	151	255	16.9	243.4	40.6	15	16	22	4.064	0
1	39	0.2	154	93.6	23.77	17.9851	1	0	0	0	0	1	1	1	0	0	0	0	117	283	4.8	234.8	38.4	20	23	18	4	0
0	35	7	127	92.4	0.58	19.9432	1	0	0	0	0	1	1	0	1	1	0	0	148	209	16.7	211	51.2	11	18	12.4	3.974	0
0	23	2	187	91.6	0.53	17.301	1	0	0	0	1	1	2	0	0	1	1	0	1.45	334	79.6	45.1	264.2	60	38	22	3.944	0
1	39	10	127	98.4	0.59	18.5555	0	0	1	0	0	1	1	1	1	0	0	0	124	228	8.1	215	49.4	5	12	8.6	3.924	0
1	50	0.5	10	11.8	0.5	22.5781	1	0	0	1	0	1	0	0	0	1	1	1	130	335	8	225.1	39.4	13	18	26	3.916	0
1	37	15	133	94.9	0.8	18.3537	0	0	1	1	1	3	1	0	1	0	0	0	131	202	35.5	238.7	39.8	65	56	21	3.862	0
0	17	1	100	84.9	0.5	18.6122	1	0	0	0	1	1	1	0	0	1	1	0	145	180	18.8	247	48.3	32.8	28.3	27.35	3.854	0
0	37	5	57	90.1	0.5	18.937	0	0	1	0	0	2	1	1	1	1	1	0	167	137	17.8	283	49.6	30.7	35.8	18.62	3.85	0
0	40	3	22	84	1.02	20.1601	1	0	0	0	1	3	0	1	1	1	1	0	152	266	17.7	297.3	48.5	37	32	11	3.826	0
0	21	0.5	287	86.9	0.5	26.1224	1	0	0	0	0	1	0	0	0	1	1	0	149	222	74.9	294.5	46.9	19	18	16	3.806	0
0	25	0.5	203	69.1	59.46	17.0122	0	0	1	0	1	1	0	0	0	0	0	0	83	365	6.3	140.5	35.1	173	114	128	3.795	0
0	20	1.5	124	90.1	0.55	18.9591	0	0	1	0	1	2	1	0	0	1	1	0	139	266	7.8	265.3	39.5	11	12	19	3.79	0
0	19	5	77	83.7	7.68	15.5709	0	0	1	1	0	1	1	0	1	1	0	0	151	316	6.2	236.8	42.4	7	12	15	3.79	0
0	48	10	68	93.9	2.69	21.6333	1	0	0	0	0	1	1	1	1	1	1	0	126	198	3.9	210.6	40.1	16	15	34	3.79	0
1	22	2	132	88.9	5.62	19.3772	0	0	1	0	1	2	2	0	0	1	1	0	127	298	88.7	43.9	168.2	9	11	11	3.78	0
1	20	0.1	492	90.7	3.84	17.5491	1	0	0	0	0	1	1	0	0	0	0	0	111	173	70.3	39.3	218.2	25	42	58	3.744	0
1	28	2	71	89.9	0.5	19.2837	1	0	0	1	1	2	1	1	0	1	1	0	147	265	12.5	217.2	50.7	10	20	11	3.732	0
0	15	0.2	251	87.1	0.5	17.2635	0	1	0	0	0	3	1	1	1	0	0	0	129	328	73.7	44.3	372.8	11	13	56	3.73	0
0	54	4	233	82.6	1.61	18.6159	0	0	1	1	1	1	1	0	0	1	1	0	97	220	8.7	184	38.4	12	24	14	3.714	0
0	60	0	239	85.5	5.6	18.4568	0	0	1	1	0	2	0	0	0	1	0	0	125	280	3.8	341.4	32.8	16	17	36	3.698	0
0	55	11	92	91.1	22.16	21.2585	0	1	0	0	0	2	1	1	1	1	0	1	122	212	3.3	241	38.9	22	20	87.5	3.656	0
0	41	2	25	89	0.58	25.4694	1	0	0	1	0	3	0	0	0	1	1	0	145	161	11.9	253.2	44.7	10	14	13	3.654	0
0	20	4	41	88.7	0.57	23.1548	1	0	0	0	1	1	1	0	0	1	1	0	141	296	9.9	237.2	46	7	21	10	3.652	0
0	57	7	81	90.8	0.61	22.4059	1	0	0	0	0	3	1	0	0	1	1	0	148	190	9.1	241	39.4	19	15	26	3.65	0
0	21	0.5	101	88.6	0.5	18.8272	0	0	1	0	1	1	1	0	0	1	1	0	160	243	12	263.8	50.2	30	26	20	3.636	0
0	23	0.1	151	91.8	9.62	19.1516	1	0	0	0	1	1	0	0	0	1	1	0	167	192	12.1	304.1	57.6	17	19	31	3.627	0
0	29	1	34	93.6	22.13	18.2099	1	0	0	0	0	1	1	0	0	1	1	0	145	266	11.7	352.8	48.1	14	18	31	3.568	0
0	43	0.3	482	93.2	0.5	17.0068	1	0	0	0	0	3	2	0	2	0	0	0	123	326	78.5	48	338.1	22	18	26	3.556	0
0	22	1	187	89.4	5.15	19.3792	0	0	1	0	1	1	2	0	0	1	1	0	153	237	82.9	50.2	280.3	11	13	18	3.532	0
0	31	3	342	92.7	0.5	24.4193	0	0	1	0	1	1				1	1	0	157	189	72.1	244.3	45.7	13	16	33	3.512	0
0	35	0.916667	54	94.7	0.51	21.717	0	0	1	0	1	1	1	1	0	1	1	0	155	178	8.6	275.5	48.6	28	27	40	3.488	0
0	30	4	263	358	17.36	18.3768	0	0	1	0	0	1	0	0	1	1	1	0	133	31.3	35.3	266.6	48.7	12	19	18	3.474	0
1	32	1	73	85.5	19.27	18.292	0	0	1	0	1	1	1	0	0	1	0	0	144	384	7.9	191	37.9	15	18	9	3.452	0
0	23	2	131	91.7	6.67	21.4533	1	0	0	0	1	3	0	2	2	1	1	0	149	127	74	48	256.9	23	22	20	3.442	0
1	28	3	189	84.1	9.03	22.4323	1	0	0	0	0	1	0	2	2	1	1	0	100	178	83.1	174.7	43.7	8	15	12	3.436	0
0	28	1	186	80.4	8.64	16.3746	1	0	0	1	0	1	0	0	0	0	0	0	145	389	7.1	196.3	34.9	8	11	16	3.418	0
1	41	10	90	94.9	0.55	19.5312	0	0	1	0	1	3	1	0	1	1	1	0	121	314	5.7	317.7	30.7	18	24	7	3.418	0
1	31	1	85	91.6	0.57	19.0219	0	0	1	0	0	2	0	0	0	1	1	0	125	283	12.5	188.6	44.8	23.1	25.4	10.12	3.37	0
0	18	0.9	3	85.8	0.56	26.955	0	0	1	0	1	1	0	0	0	1	1	0	159	244	19.6	264	46.6	19	16	15	3.356	0
0	34	7	241	95.4	0.5	18.3655	0	0	1	0	1	2	2	2	2	1	1	0	114	232	77.9	48	213.2	7	17	9	3.356	0
1	25	8	77	89	1.47	17.7154	0	0	1	0	0	2	1	1	1	1	1	0	137	348	12.6	240.6	48.5	14	20	12	3.35	0
0	22	0.1	160	88	18.36	22.8395	0	0	1	0	1	1	1	1	1	0	0	0	143	210	24	289.6	47.1	14	15	16	3.342	0
1	51	3	282	94.4	6.77	14.0202	1	0	0	0	1	2	2	2	2	0	0	0	131	294	72.9	44.3	300.6	14	15	14	3.34	0
0	18	1	465	91.4	3.03	22.3765	0	0	1	0	1	1	0	0	0	1	1	0	139	271	86.7	305.3	54.8	20	22	36	3.338	0
1	29	1	340	86	2.85	13.5346	0	0	1	0	0	2	1	0	0	0	0	0	111	466	4	139.6	30.7	7	12	20	3.338	0
0	19	2.5	111	88	0.56	16.5413	0	0	1	0	1	3	1	1	0	1	0	0	153	170	8.9	191.3	46	16	20	11	3.336	0
0	18	0	218	87.9	0.5	25.698	1	0	0	0	1	3	0	0	0	1	0	0	146	210	64.2	223.4	50.7	30	45	22	3.304	0
0	35	6	414	78.4	64.82	18.2099	0	0	1	0	0	2	1	1	0	0	0	0	90	367	5.2	129.1	30	8	9	36	3.276	0
1	39	12	108	88.5	0.56	18.5564	1	0	0	0	0	2	1	1	1	0	0	0	116	188	8.5	176.4	41.3	328	220	30	3.266	0
1	24	2	11	89.7	8.74	22.5827	0	0	1	0	1	1	0	0	0	1	0	0	145	208	7.9	211.3	46.5	11	15	11	3.264	0
1	21	5	381	75	38.4	12.5766	1	0	0	0	0	2	1	0	1	1	0	0	40	35	5.9	111.9	28	2	6	7	3.254	0
0	43	1	220	87.6	2.59	20.4152	0	0	0	0	0		1	2	0	1	1	0	136	215	74.2	219.3	44.7	12	18	15	3.196	0
1	35	10	382	83.2	0.5	17.898	0	0	1	1	1	2	2	2	2	1	1	0	127	205	83.3	48.1	166.5	11	18	11	3.186	0
0	18	2	104	93.8	2.12	18.4595	0	0	1	1	0	2	0	0	0	1	1	0	129	175	8.9	190.4	40.4	11	17	17	3.164	0
0	38	0.5	71	89	0.58	19.0306	1	0	0	0	1	3	1	0	0	1	1	0	155	193	13.6	374.8	50.5	24	20	16	3.158	0
0	21	3	287	85.4	0.5	22.694	0	0	1	0	1	1	0	0	0	1	1	0	147	219	74.4	266.3	47.8	10	12	15	3.152	0
1	15	1.41667	41	86.5	0.54	23.1142	0	0	1	0	1	1	2	0	0	1	1	0	122	201	9.5	175.9	46	18	19	33	3.152	0
0	18	0.7	421	90.1	0.5	16.3623	0	0	1	0	1	1	0	0	0	1	1	0	137	274	78.8	240.4	50.2	16	18	12	3.13	0
0	30	5	27	92.4	0.57	24.114	1	0	0	0	1	1	0	0	0	1	1	0	154	209	8.8	256	43.7	15	16	36	3.114	0
1	27	13	232	84.7	0.85	20.7612	0	0	1	0	1	3	1	1	1	1	1	0	92	215	26.4	219.4	46.8	10	17	7	3.106	0
1	21	0.5	82	94.8	0.58	16.8802	0	0	1	0	1	1	0	0	0	1	1	0	129	194	7.6	274.5	47.9	14	27	11	3.104	0
0	22	1	265	88.3	0.5	20.9573	1	0	0	0	0	1	0	0	0	1	1	0	160	196	77.6	251.8	52.2	13	18	16	3.104	0
1	29	0.5	251	93.6	0.5	20.202	1	0	0	0	0	3	0	0	0	0	0	0	118	186	77.7	47.7	249.7	10	18	13	3.1	0
1	27	2.5	78	87.9	0.54	23.8751	0	0	1	0	1	1	0	0	0	1	1	0	104	269	6.6	200	41.1	9	17	12	3.09	0
0	43	5	83	84.5	0.5	20.2812	1	0	0	1	1	2	1	1	1	1	1	0	417	240	16.1	277.6	47.5	37	22	16	3.086	0
1	18	2	100	90.1	0.51	17.1094	0	0	1	0	1	1	1	1	1	1	1	0	122	139	13.2	194.3	44.4	35	25	12	3.082	0
1	41	2	117	87.3	0.55	17.2584	0	0	1	0	0	1	1	0	0	1	1	0	115	213	11.7	251.5	46.2	16	15	18	3.068	0
0	40	2	189	86.4	0.5	20.9042	1	0	0	0	1	3	1	0	0	0	0	0	161	186	70.6	301.2	48.1	17	18	22	3.062	0
0	33	5	134	90.1	0.58	19.7704	1	0	0	1	1	2	0	1	1	1	0	0	135	215	12.3	232	51.4	16	23	15.2	3.05	0
0	33	0.5	264	95.2	0.5	21.8595	1	0	0	1	0	1	0	0	0	0	0	0	136	227	63.4	41.7	238	16	17	15	3.044	0
0	56	10	176	92.9	0.5	19.4932	1	0	0	0	0	3	2	2	1	0	0	0	144	145	77.7	47.4	320.9	15	19	23	3.042	0
1	29	6	78	90	0.5	19.8828	0	0	1	0	1	1	1	1	1	1	1	0	123	285	7.8	166.5	43.7	10	14	14	3.04	0
0	39	4	205	88.8	27.3	26.449	0	0	1	0	1	1	1	1	1	1	1	0	161	307	21.1	154.1	36.1	36	31	41	3.02	0
0	36	0.5	190	85.4	0.55	20.1446	1	0	0	1	1	1	0	0	0	1	1	0	145	206	8.5	244.1	46.7	20	16	16	2.98	0
0	34	5	31	88.4	12.73	21.9525	1	0	0	0	1	1	0	1	1	1	1	0	140	264	5.1	217.3	42.4	7	16	15	2.976	0
0	31	3	20	88.8	15.36	21.4692	0	0	1	0	0	2	1	1	1	1	1	1	149	237	6.2	219.7	43.6	13	19	27	2.958	0
1	38	1	177	92.6	1.49	21.4844	1	0	0	0	1	3	1	1	1	1	0	0	111	228	5.7	239	39.1	10	14	15.9	2.956	0
0	20	1	88	85.9	0.6	18.1662	0	0	1	0	0	2	0	0	0	1	1	0	151	214	11.1	284.9	49.9	11	19	20	2.954	0
1	34	1.33333	37	88.1	0.61	20.0288	1	0	0	0	1	1	0	0	0	1	1	0	135	255	5.6	149.3	45.1	28	32	16	2.948	0
0	17	0.5	134	76.9	0.89	17.0205	1	0	0	0	1	2	0	0	0	1	0	0	134	182	12.3	165.1	48.4	16	19	18	2.948	0
0	51	7	241	102.6	0.9	17.0068	1	0	0	1	0	2	0	2	2	1	1	0	113	175	78.2	48.6	299.7	40	41	11	2.93	0
1	35	8	56	87.5	0.5	18.3768	0	0	1	1	1	3	1	1	1	1	1	0	131	193	9.2	246.7	43.7	11	19	15	2.926	0
1	33	7	98	97.1	0.54	18.6961	0	0	1	0	1	1	1	1	1	1	0	0	119	248	5.9	168.5	41.9	11	16	12	2.924	0
0	27	3	93	86	28.38	20.9877	1	0	0	1	1	1	1	1	1	1	0	0	157	171	15.3	270.9	44.6	15	22	19	2.922	0
0	31	7	431	88.3	24.97	19.2526	0	0	1	0	0	2	0	0	0	1	1	0	139	194	81.7	48.7	252.2	9	16	21	2.886	0
1	27	2	212	92.7	0.56	17.1468	1	0	0	0	0	2	0	0	0	0	0	0	123	213	14.8	253.4	46.7	18	19	10	2.876	0
1	44	10	33	89.8	0.5	20.149	1	0	0	0	0	3	1	0	1	1	0	0	141	220	8	288	47.1	18.2	23.6	10.58	2.872	0
0	54	10	27	93.8	0.5	18.8092	1	0	0	1	0	3	1	1	1	1	1	0	158	139	16.7	351.3	47.5	16	20	25	2.868	0
0	22	0.9	203	94.7	0.5	21.2585	0	0	1	0	0	2	0	0	0	1	0	0	141	227	76.9	293	50.3	10	15	24	2.866	0
1	15	0.8	376	86.5	50.97	16.4062	0	0	1	0	1	1	0	0	0	1	0	0	126	338	4.8	175.7	38	9	14	9	2.866	0
0	39	7	256	91.4	0.5	15.7808	0	0	1	0	0	1	2	2	2	1	1	0	159	148	78.8	304.2	50.3	16	21	18	2.866	0
0	30	3.5	148	82.7	27.9	23.6713	0	0	1	0	1	1	1	1	0	1	0	0	115	357	9.1	187	42.7	4	12	13	2.862	0
1	25	2	58	81.2	1.81	22.0622	0	0	1	1	1	1	1	1	0	1	1	0	117	272	2.4	207.8	41.7	10	15	15	2.859	0
0	37	0.833333	89	82.6	1.08	23.2135	1	0	0	0	0	1	1	0	0	1	1	0	89	527	3.9	251.4	42.4	11	12	22	2.828	0
1	16	0.1	126	85.8	0.5	18.4042	0	0	1	0	1	1	0	0	1	1	0	0	112	373	4	224	44.1	13	20	13	2.824	0
0	26	1	364	96.2	0.5	19.1327	0	0	1	0	1	1	0	0	0	1	1	0	163	331	73.2	49.6	341.3	13	9	18	2.804	0
0	42	1	356	89.6	0.5	21.0938	1	0	0	0	1	2	0	1	1	1	0	0	147	278	72.4	306	49.6	10	13	24	2.8	0
0	35	0.1	283	85.2	92.7	18.5901	1	0	0	0	1	1	1	0	0	0	0	1	125	305	10.8	426.2	48.1	28	20	43	2.792	0
0	33	0	269	93.9	3.06	20.3223	0	0	1	0	1	3	0	0	0	0	0	0	143	230	14	197.6	42.2	13	18	15	2.79	0
0	31	2	54	93.4	0.96	24.2215	0	0	1	1	1	1	1	0	1	1	1	0	140	277	13.7	233	45	28.2	26.2	93.47	2.746	0
0	22	0.5	65	86.5	0.57	20.4152	0	0	1	0	0	2	1	1	1	1	1	0	160	230	15.1	226	50.4	32	24	14	2.74	0
1	17	0.3	113	92.2	0.5	18.2066	0	0	1	0	1	1	0	2	0	1	0	0	118	336	71.8	44.4	285	18	19	18	2.738	0
0	17	4	39	82.3	0.55	22.0932	1	0	0	0	1	1	0	0	0	1	1	0	152	288	17.2	359	49.2	11	16	21	2.728	0
0	39	8	105	95.3	0.56	17.7799	0	0	1	0	1	3	1	1	1	1	1	0	140	156	33	305	51.6	13	21	19.3	2.712	0
0	25	2	59	95.8	0.5	18.8235	0	0	1	0	1	1	0	0	1	1	1	0	146	293	4.8	254.7	46.1	12	15	18	2.698	0
0	20	6	36	82.7	0.5	22.5952	1	0	0	0	1	1	1	0	0	1	1	0	154	262	11.6	266	46	13.2	24.3	12.41	2.696	0
1	28	13	282	91.5	0.5	23.03	0	0	1	0	0	3	2		2	1	1	0	139	211	85.5	51.6	239.2	10	18	9	2.676	0
0	27	0.1	54	87.1	0.5	20.898	1	0	0	0	0	1	0	1	1	1	1	0	137	244	3.1	277.6	47.5	10	33	18	2.676	0
0	39	7	180	86.6	14.96	22.8571	1	0	0	0	1	1	2	2	0	1	1	0	154	236	67.6	295.5	43.9	12	14	19	2.668	0
1	52	7	160	80.5	18.17	17.4251	0	0	1	0	1	1	1	1	2	1	1	0	118	201	59.9	246.3	36.9	15	20	30	2.632	0
0	29	7	101	81.9	4.6	20.7958	0	0	1	0	1	1	1	1	1	1	1	0	116	197	9.1	221.7	41.1	8	19	12	2.632	0
0	18	0.666667	17	88.6	0.58	21.0802	1	0	0	0	1	1	0	0	0	1	1	0	150	282	7.6	218.9	46.5	51	27	15	2.61	0
0	27	0.583333	257	90.6	0.5	16.3265	0	0	1	0	1	3	0	0	0	1	0	1	151	257	11.8	292	47	34	19	20.5	2.604	0
0	14	1	185	81.8	29.56	20.0108	0	0	1	0	1	1	1	0	0	1	0	0	128	184	3.8	202.2	47.5	13	21	18	2.602	0
1	19	5.5	68	92.6	9.78	22.8374	0	0	1	0	1	2	1	0	1	1	0	0	113	318	8.1	224.5	41.6	37	35	26	2.6	0
1	26	9	298	90.9	0.5	18.0697	0	0	1	0	0	2	2	2	2	2	0	0	114	313	69.2	41.2	211.1	9	12	11	2.6	0
0	23	1	268	86.8	0.5	19.4094	0	0	1	0	1	1	0	0	0	1	1	0	144	212	71.3	45.4	187.5	14	15	15	2.574	0
0	21	0.5	35	88.8	0.58	19.9432	0	0	1	0	1	1	0	0	0	1	1	0	155	215	6.5	262.6	49.2	14	15	17	2.56	0
0	28	1.83333	315	80.2	6.45	13.8724	0	0	1	0	1	3	0	0	0	1	0	0	133	198	24	295	49.4	27	23	55.1	2.552	0
1	29	1	89	95	0.5	15.6147	0	0	3	0	1	1	1	1	0	1	1	0	137	186	82.6	236.4	53.1	13	18	14	2.548	0
1	34	1	251	84.8	0.5	21.0938	0	0	1	0	1	2	1	0	0	1	1	0	115	296	69.8	219.1	41.1	10	13	15	2.544	0
0	23	2	298	88.1	0.5	20.0474	1	0	0	1	1	2	1	0	2	1	1	0	152	218	81.9	269.3	49.9	10	18	9	2.542	0
0	34	8	189	88.5	1.94	18.7328	0	0	1	0	0	3	2	2	2	1	1	0	28.6	283	60	213.5	36.1	13	15	11	2.538	0
0	44	1.16667	164	92.9	7.41	18.1016	1	0	0	0	0	2	0	1	1	1	0	0	125	357	4.9	265.4	39.3	10	13	36	2.536	0
1	19	3	301	92.3	0.5	17.5781	0	0	1	0	1	1	0	1	2	1	1	0	127	135	82.2	225.2	46.9	25	22	11	2.532	0
1	18	0.5	59	86.8	3.97	17.7154	0	0	1	0	0	1	0	0	0	1	1	0	125	431	13.3	313.7	53.4	32	16	31	2.53	0
0	20	1.5	118	85.3	2.15	21.4697	0	0	1	0	1	2	0	0	0	1	1	0	146	214	8.7	258.3	47.1	6	11	13	2.522	0
0	37	9	298	92	0.5	23.3887	0	0	1	0	0	1	2	2	2	1	1	0	125	115	74.2	42.8	235.5	43	34	156	2.522	0
0	24	10	314	83.4	28.05	16.1409	0	0	1	0	1	3	1	1	0	1	0	0	111	310	8.9	203	33.1	20	10	52.8	2.502	0
0	24	0.1	120	85.6	0.5	17.239	1	0	0	0	0	1	1	0	0	1	0	0	150	279	8.7	209.4	48.4	10	16	16	2.49	0
1	31	0	214	80.7	8.98	17.3134	0	0	1	0	1	1	1	0	0	0	0	0	100	279	7.2	160.3	39.3	20	19	41	2.486	0
0	24	2	398	81.6	2.4	21.7738	1	0	0	0	1	2	0	0	0	1	0	0	131	247	69	210.3	40	11	17	18	2.48	0
0	33	2	252	89.8	0.5	20.7612	0	1	0	0	0	3	2	0	0	1	1	0	142	200	77.3	44.3	259.5	16	16	34	2.474	0
0	27	4	43	84.4	0.5	20.3052	0	1	0	0	1	1	0	0	0	1	1	0	153	200	15.1	237.9	48.3	27	24	37	2.47	0
0	14	0.7	53	83.9	0.55	23.3747	1	0	0	0	1	1	1	0	0	1	0	0	155	270	15.2	208	43.3	13	15	12	2.468	0
1	52	0.5	194	68.2	18.23	18.231	0	0	1	0	0	1	0	1	1	1	0	0	108	316	5.3	246.3	43.7	9	12	11	2.458	0
0	22	6	361	92.2	0.5	20.202	0	0	1	0	1	1	2	0	2	1	1	0	142	188	82.9	51.1	303.5	25	23	14	2.45	0
0	26	0	323	92.5	12.49	18.1551	1	0	0	0	1	1	1	0	0	1	0	0	149	232	6.3	309.3	49.8	9	14	15	2.448	0
0	29	3	225	87.1	1.93	22.1462	0	0	1	1	1	2	1	0	1	1	1	0	129	275	7.9	205.7	43.2	63	50	82	2.442	0
1	27	4	99	87.6	0.5	17.9688	0	0	1	0	0	1	1	0	1	1	0	0	132	264	15.9	220	49.6	9	15	11	2.422	0
0	31	0.1	306	89.7	18.98	17.9171	0	0	1	0	0	2	1	0	0	1	1	0	146	233	8.6	190.5	39.9	14	17	21	2.42	0
0	16	1	56	84.4	0.8	21.8023	0	0	1	1	1	1	0	0	0	1	1	0	142	266	9.3	206	41.8	28.1	19.2	14.14	2.414	0
0	18	2	76	86.5	0.59	17.2083	0	0	1	0	1	1	1	0	0	1	1	0	155	201	33.2	220.2	41.8	14	28	14	2.412	0
1	18	1	142	92.6	0.56	16.6528	0	0	1	0	1	1	1	1	0	1	1	0	129	207	10.9	189	44.6	23.8	29.9	13.12	2.412	0
1	22	7	113	87.2	0.6	17.2381	0	1	0	0	1	3	1	1	1	1	1	0	130	202	10.4	210.6	49	7	14	13	2.398	0
0	48	3	114	81.4	1.31	19.0311	1	0	0	0	0	1	1	0	0	1	1	0	129	224	5.9	169.1	42.6	17	27	12	2.382	0
0	30	7	173	88.7	0.5	17.0993	0	0	1	0	1	1	1	1	1	1	1	0	141	299	8.2	185.7	40.5	7	15	16	2.376	0
0	26	6	31	86.5	0.5	20.173	0	0	1	0	0	1	0	0	0	1	1	0	150	111	6.3	206.2	46.7	14	21	14	2.366	0
0	58	10	219	92.9	0.5	20.7612	0	0	1	0	1	3	2	2	2	2	0	0	115	264	76.3	41.6	233	11	18	14	2.344	0
0	31	2	452	93.3	0.5	20.679	1	0	0	0	0	1	0	0	1	1	1	0	140	180	77.5	45.6	310.6	24	21	14	2.34	0
0	18	0.1	187	76.4	5.51	16.3826	0	0	1	0	1	1	0	0	0	0	0	0	117	284	67.8	40	288.9	103	25	47	2.33	0
1	20	0.0833333	233	69	77.95	23.1834	0	0	1	1	1	1	0	0	0	1	0	0	84	589	5.4	76.2	32.4	4	7	11	2.328	0
0	23	1.5	73	88.8	0.5	18.2007	1	0	0	0	1	1	0	0	0	1	1	0	162	196	25.3	239	48.3	26.9	33.5	13.41	2.326	0
1	33	10	209	97.3	0.5	15.2439	0	0	1	0	1	3	0	0	1	1	1	0	125	144	8.2	192	47.3	10	13	9.6	2.324	0
0	21	4	242	88.7	0.5	21.1389	0	0	1	0	1	1	0	0	1	1	1	0	154	279	77.6	255.3	50.8	7	12	10	2.316	0
0	41	10	77	89.6	0.55	19.8977	0	0	1	0	0	1	0	0	0	1	1	0	158	267	6.7	277.8	45.1	18	22	47	2.312	0
0	18	0.833333	49	85.9	0.61	19.4939	0	0	1	0	1	1	1	0	0	1	1	0	154	215	5.1	229.8	46	44	25	15	2.302	0
0	16	0.75	58	97	0.55	19.0311	0	0	1	0	1	1	1	0	0	1	1	0	143	135	12	253.9	48.1	24	20	25	2.302	0
0	28	2	29	86.2	0.5	17.0433	1	0	0	0	0	1	0	0	0	1	1	0	139	276	9.3	244	47.8	11	17	11.9	2.3	0
0	38	1	462	76	14.55	23.03	1	0	0	0	0	1	2	0	0	1	1	0	67	527	78.4	216.7	44.4	11	12	51	2.27	0
1	37	6.5	51	89.3	0.56	20.7612	0	0	1	0	1	3	1	0	0	1	1	0	124	176	16.2	232	46.6	16	18	8.6	2.266	0
1	34	12	160	80.5	0.55	18.3143	0	0	1	0	1	1	1	1	1	1	0	0	131	223	7.8	188.7	49.4	26	25	13	2.26	0
1	21	0.666667	137	93.3	0.58	16.7556	0	0	1	0	1	2	0	0	0	1	1	0	114	212	4.8	201	44.8	11	16	10.7	2.242	0
1	30	1.5	108	86.1	30.48	19.0039	0	0	1	0	1	2	1	1	0	1	1	0	125	348	6.5	108	28.6	23.8	19.3	11.73	2.238	0
0	20	0.1	232	83.8	0.5	16.7128	1	0	0	0	1	1	1	0	0	1	0	0	146	244	14.1	209.4	48.4	26	27	16	2.238	0
0	19	3	486	75.4	35.76	14.3634	1	0	0	0	1	1	2	0	1	1	1	0	99	473	60	33.7	137.8	4	9	13	2.23	0
0	26	0.5	33	92.4	0.6	23.8272	1	0	0	1	1	1	0	0	0	1	1	0	154	212	9	252.2	45.9	16	13	13	2.228	0
0	41	4	238	85.2	18.82	19.4464	1	0	0	0	1	1	1	1	0	1	1	0	142	228	8.1	240.4	54.2	18	20	15	2.208	0
0	21	2	389	62.3	3.37	17.9012	0	0	1	0	1	3	0	0	0	0	0	0	87	455	76.9	44.3	210	5	7	11	2.202	0
1	20	0.5	73	87.4	0.57	20.1771	1	0	0	0	0	2	1	0	0	1	1	0	128	294	5.4	179.7	39.9	14	17	11	2.198	0
0	56	1.5	68	96	2.3	22.2193	0	0	1	0	0	3	1	0	1	0	0	2	130	225	10.2	234.4	36.8	13.5	26.5	14	2.194	0
0	28	1	215	64.9	8.58	15.49	1	0	0	0	1	1	1	0	0	1	0	1	80	399	7.8	268.4	36.9	52	33	36	2.174	0
0	18	2	231	84	18.84	19.5918	1	0	0	0	1	1	0	1	0	2	1	0	130	296	62.6	181.6	39.6	6	11	9	2.158	0
1	26	8	199	77.9	19.48	18.6669	0	0	1	0	1	1	1	1	1	1	0	0	97	304	3.5	118.9	30	6	10	10	2.132	0
0	49	5	94	88.5	5.36	20.0474	0	0	1	0	0	3	0	1	1	0	0	0	121	388	3.1	314.5	36.1	8	11	24	2.128	0
0	16	2	34	95	0.5	20.4938	0	0	1	0	1	1	0	0	0	1	1	0	154	225	5	227	48.6	10	15	12	2.088	0
0	56	4	286	87.1	3.3	21.5139	1	0	0	0	1	1	0	2	2	1	1	0	146	264	56	35.4	253.7	15	24	16	2.074	0
0	38	6	376	92.3	0.5	23.5294	0	0	1	0	0	1	2	0	1	0	0	0	142	200	69	44	269	13	14	16	2.068	0
0	27	1	79	86	0.5	21.6049	0	0	1	0	1	1	0	2	2	2	0	0	157	171	74.9	270.9	44.6	15	22	19	2.054	0
0	32	8	89	97.1	0.5	19.8413	0	0	1	0	1	2	2	2	2	1	1	0	153	130	80.7	267.7	52.6	8	19	11	2.022	0
0	17	1	197	76.1	4.71	20.0155	0	0	1	0	1	2	2	0	0	1	1	0	112	216	88.6	211.5	51.8	25	26	12	2.008	0
0	40	7	304	82.4	10.94	15.4266	0	0	1	0	0	3	1	0	1	0	0	0	125	262	3.5	127	35.2	10	21	14.6	1.984	0
0	32	6	206	66.6	83.56	20.7612	0	0	1	1	1	2	1	1	1	1	1	0	86	443	5.7	125	31.2	31	15	39	1.972	0
0	32	8	87	85.7	3.13	19.7892	0	0	1	1	1	1	1	0	0	1	1	0	147	244	3.4	170.1	45.6	25	21	12	1.89	0
0	19	0.5	231	99.3	4.41	18.8092	0	1	0	0	1	2	2	2	1	0	0	0	85.9	191	71.8	42	258.4	12	13	32	1.858	0
0	16	1	241	93	0.5	17.301	0	0	1	0	1	1	2	0	0	1	1	0	132	291	74.6	45.9	274.4	11	13	13	1.852	0
0	28	4	198	89.1	2.32	18.7783	0	0	1	0	1	2	0	2	2	1	1	0	128	221	76.5	219	49.5	8	14	15	1.848	0
0	27	0	129	85.2	0.55	17.4413	1	0	0	0	1	3	0	0	0	1	0	0	137	147	8.9	356.5	47.6	22	20	17	1.844	0
0	45	0.3	29	89.4	0.6	20.9325	1	0	0	0	0	1	1	0	0	1	0	0	147	222	13.5	268.9	44.8	11	18	14	1.824	0
0	15	0.1	119	91	0.5	15.2249	0	0	1	0	1	1	1	0	0	1	0	0	141	241	6.1	238.5	48	15	20	14	1.812	0
0	19	0.4	167	89.3	27.63	16.9796	1	0	0	1	0	2	0	0	0	1	1	0	163	175	45.6	221.3	48.8	8	17	14	1.796	0
0	43	7	474	92.3	24.56	17.7154	0	0	1	0	1	3	0	2	2	2	0	0	121	241	55.9	33.1	193.3	18	17	57	1.73	0
0	42	10	457	89.2	0.5	25.2595	0	0	1	0	0	2	2	0	2	1	1	0	169	182	78.7	47.7	309.2	14	14	15	1.718	0
1	17	0	134	85	14.39	19.8828	0	0	1	0	1	2	1	1	0	1	1	0	130	285	5.3	200.4	43.4	15	20	11	1.712	0
1	35	0.833333	81	88.9	0.5	18.8243	1	0	0	0	0	1	0	0	0	1	0	0	133	251	7.4	241.2	42.8	20	16	13	1.704	0
0	31	6.5	43	86	27.42	19.5918	0	0	1	1	0	1	1	0	0	1	1	0	138	281	5.9	180	39.2	22	23	22.9	1.694	0
0	34	17	213	84.7	0.57	16.1075	0	0	1	1	1	3	1	1	1	1	0	0	125	219	7	244.5	40.7	43.6	40.4	38.39	1.688	0
1	44	4	182	87.2	10.93	19.8141	0	0	1	0	1	2	2	2	1	1	1	0	115	264	70.1	173.8	36	25	26	16	1.662	0
0	46	1	341	93.8	1.44	21.7993	1	0	0	0	0	2	0	2	0	1	1	0	140	206	70.7	42	271	17	19	41	1.646	0
0	26	1	322	86.3	1.17	17.6471	0	0	1	0	0	1	2	0	0	1	1	0	152	271	78.7	44.3	229	11	16	10	1.58	0
0	37	0.5	74	88.8	0.56	17.9282	0	0	1	0	0	1	0	0	0	1	1	0	159	414	9.7	261.4	42.3	10	16	15	1.562	0
0	23	2	120	85.9	0.5	16.2346	1	0	0	0	0	1	0	0	1	1	1	0	140	221	8.4	199.1	42.2	9	17	15	1.558	0
0	39	16	368	99.4	12.84	16.1306	0	0	1	0	1	2	1	1	1	0	0	0	105	424	5.7	179.8	30	13	26	137.19	1.544	0
0	16	0.5	201	82.1	0.5	19.4444	1	0	0	0	0	1	1	0	0	0	0	0	138	246	79.5	44.1	221.5	25	21	20	1.524	0
0	64	9	453	78.3	3.53	14.3637	0	0	1	0	1	3	1	0	0	0	0	0	114	201	10.7	192	32.8	12	16	38.5	1.506	0
0	19	3	164	86.5	9.75	17.301	0	0	1	0	1	1	0	0	0	1	1	0	144	251	79.7	46.6	169.4	10	16	20	1.458	0
0	26	4	208	91.3	44.41	17.9938	0	0	1	0	0	2	0	1	1	0	0	0	134	328	9.9	114	37.7	5	20	9.4	1.4	0
1	24	8	392	87.2	0.54	17.9089	0	1	0	0	1	1	2	2	2	1	1	0	118	150	73.5	45	203.7	131	45	91	1.318	0
0	18	1	115	87.2	4.99	18.8581	1	0	0	0	1	2	0	0	0	1	1	0	141	163	31.5	174	46.3	7	11	13.2	1.282	0
1	27	0.166667	249	83.7	37.56	14.6696	0	1	0	0	1	1	1	1	0	1	0	0	103	379	7.7	144	39.3	28	12	64.5	1.194	0
